# Supplementary material for: Eimeria falciformis secretes extracellular vesicles to modulate proinflammatory response during interaction with mouse intestinal epithelial cells
Source: Parasit Vectors. 2022 Jul 8;15:245. doi: 10.1186/s13071-022-05364-x (PMC9270845; doi:10.1186/s13071-022-05364-x)
Supplement: Supplementary file 6 — Additional file 6: Mass spectrometry data set for identified proteins. [file 13071_2022_5364_MOESM6_ESM.xlsx]

## Sheet: EV_protein ID
Accession	Description	Coverage [%]	# Peptides	# PSMs	# Unique Peptides	# AAs	MW [kDa]	calc. pI	Score Sequest HT: Sequest HT	Gene Symbol	Abundance: F3: Sample	# Protein Groups
Q08772	Aspartyl protease OS=Eimeria acervulina OX=5801 PE=2 SV=1	9	3	3	3	468	50.5	6.34	8.7		2.75307e+07	1
U6KWE1	Histone H4 OS=Eimeria tenella OX=5802 GN=ETH_00028080 PE=3 SV=1	12	1	2	1	103	11.4	11.36	5.88	ETH_00028080	241180720	1
U6KHR4	Uncharacterized protein OS=Eimeria tenella OX=5802 GN=ETH_00030825 PE=4 SV=1	2	1	2	1	449	47.5	6.54	5.27	ETH_00030825	10203240	1
Q24773	Refractile-body associated protein OS=Eimeria bovis OX=5803 PE=2 SV=1	5	1	2	1	208	21.9	7.24	5.18		18769704	1
U6M4D8	Histone H3 OS=Eimeria maxima OX=5804 GN=EMWEY_00054800 PE=3 SV=1	15	2	2	2	136	15.3	11.27	4.97	EMWEY_00054800	7.29682e+07	1
H9B9F2	Uncharacterized protein OS=Eimeria tenella OX=5802 PE=2 SV=1	3	2	2	2	732	80.3	8	4.86		3.72325e+06	1
U6GSQ4	Histone H2A OS=Eimeria acervulina OX=5801 GN=EAH_00027050 PE=3 SV=1	10	2	2	2	159	16.4	10.49	4.72	EAH_00027050	335201472	1
U6L184	Uncharacterized protein OS=Eimeria tenella OX=5802 GN=ETH_00007240 PE=4 SV=1	1	1	1	1	911	103.6	8.41	3.51	ETH_00007240	50569088	1
U6LTZ6	Uncharacterized protein OS=Eimeria brunetti OX=51314 GN=EBH_0040590 PE=4 SV=1	5	1	1	1	769	82.4	6.52	2.97		69400016	1
U6KUY7	Cytosol aminopeptidase, putative OS=Eimeria tenella OX=5802 GN=ETH_00012380 PE=3 SV=1	2	1	1	1	532	56.3	6.55	2.68	ETH_00012380	7789774	1
U6GHI7	40S ribosomal protein S5, putative (Fragment) OS=Eimeria acervulina OX=5801 GN=EAH_00044580 PE=3 SV=1	4	1	1	1	215	23.1	10.73	2.42	EAH_00044580	1.66377e+06	1
U6KVJ4	Uncharacterized protein (Fragment) OS=Eimeria tenella OX=5802 GN=ETH_00038925 PE=4 SV=1	2	1	1	1	390	42.1	6.98	2.34	ETH_00038925		1
U6GWZ2	Elongation factor 1-alpha OS=Eimeria acervulina OX=5801 GN=EAH_00032440 PE=3 SV=1	2	1	1	1	450	49.3	9.11	2.28	EAH_00032440	12883734	1
U6LK54	Uncharacterized protein OS=Eimeria brunetti OX=51314 GN=EBH_0034590 PE=4 SV=1	1	1	1	1	1129	114.5	4.83	2.27		16415963	1
Q9GN67	Aspartyl proteinase (Eimepsin) OS=Eimeria tenella OX=5802 GN=eimepsin PE=2 SV=1	11	4	5	4	468	50.3	6.34	12.98		4.79834e+07	1
U6KWE1	Histone H4 OS=Eimeria tenella OX=5802 GN=ETH_00028080 PE=3 SV=1	12	1	4	1	103	11.4	11.36	11.22	ETH_00028080	409069184	1
U6KL36	Histone H2A OS=Eimeria tenella OX=5802 GN=ETH_00004800 PE=3 SV=1	10	2	4	2	159	16.4	10.49	9.15	ETH_00004800	335201472	1
U6KHR4	Uncharacterized protein OS=Eimeria tenella OX=5802 GN=ETH_00030825 PE=4 SV=1	2	1	3	1	449	47.5	6.54	7.58	ETH_00030825	10203240	1
Q8T7J7	Histone H3 OS=Eimeria tenella OX=5802 GN=H3 PE=2 SV=1	15	2	3	2	136	15.3	11.27	7.58	ETH_00016640	9.6433e+07	1
U6L184	Uncharacterized protein OS=Eimeria tenella OX=5802 GN=ETH_00007240 PE=4 SV=1	1	1	2	1	911	103.6	8.41	5.65	ETH_00007240	63335983	1
U6KXI7	Uncharacterized protein OS=Eimeria tenella OX=5802 GN=ETH_00031880 PE=4 SV=1	5	1	2	1	753	73	5.31	5.31	ETH_00031880	48741633	1
H9B9F2	Uncharacterized protein OS=Eimeria tenella OX=5802 PE=2 SV=1	3	2	2	2	732	80.3	8	4.86		3.72325e+06	1
U6KUY7	Cytosol aminopeptidase, putative OS=Eimeria tenella OX=5802 GN=ETH_00012380 PE=3 SV=1	2	1	1	1	532	56.3	6.55	2.68	ETH_00012380	7789774	1
U6KHZ5	Uncharacterized protein OS=Eimeria tenella OX=5802 GN=ETH_00012550 PE=4 SV=1	7	1	1	1	451	47.9	9.64	2.42	ETH_00012550	142784016	1
U6L7F7	Uncharacterized protein (Fragment) OS=Eimeria tenella OX=5802 GN=ETH_00028560 PE=4 SV=1	1	1	1	1	869	91.8	10.01	2.38	ETH_00028560		1
U6KVJ4	Uncharacterized protein (Fragment) OS=Eimeria tenella OX=5802 GN=ETH_00038925 PE=4 SV=1	2	1	1	1	390	42.1	6.98	2.34	ETH_00038925		1
H9BA74	Elongation factor 1-alpha OS=Eimeria tenella OX=5802 GN=ETH_00010290 PE=2 SV=1	2	1	1	1	450	49.1	9.14	2.28	ETH_00010290	12883734	1
V5T9T8	Aminopeptidase 1 OS=Eimeria tenella OX=5802 GN=ApN1 PE=2 SV=1	1	1	1	1	1093	121.9	5.99	2.14		6.42217e+06	1
XP_002365977.1	heat shock protein HSP70 [Toxoplasma gondii ME49]	2	1	1	1	674	72.8	5.2	2.65	TGME49_073760; HSP70	3.26501e+06	1
XP_002366080.1	GAP45 [Toxoplasma gondii ME49]	4	1	1	1	245	27.3	5.07	0	TGME49_023940; TGME49_223940	4.72902e+06	1
XP_001347737.1	histone H4 [Plasmodium falciparum 3D7]	12	1	4	1	103	11.4	11.22	11.22	PF11_0061	409069184	1
XP_966093.1	histone H3 [Plasmodium falciparum 3D7]	7	1	2	1	136	15.4	11.14	5.12	PFF0510w	88879332	1
XP_001348383.2	conserved Plasmodium protein, unknown function [Plasmodium falciparum 3D7]	1	1	1	1	684	82.9	7.46	2.35	PF14_0209	13011517	1
XP_001351191.1	ATP synthase F0 subunit d-like protein, putative [Plasmodium falciparum 3D7]	5	1	1	1	609	73.5	6.23	0	PFC0500w	17775366	1
XP_002808935.1	conserved Plasmodium protein, unknown function [Plasmodium falciparum 3D7]	2	1	1	1	2519	305.1	9.48	0	PFI0805w		1
XP_001350593.1	formin 2 [Plasmodium falciparum 3D7]	1	1	1	1	2974	349.5	7.88	0	PFL0925w		1
XP_001351285.1	peptidase, putative [Plasmodium falciparum 3D7]	3	1	1	1	1074	125.8	6.6	0	PFC0950c	1.67761e+06	1

## Sheet: EV_peptide sequence
Annotated Sequence	Modifications	# Protein Groups	# Proteins	# PSMs	Master Protein Accessions	# Missed Cleavages	Theo. MH+ [Da]	Confidence (by Search Engine): Sequest HT	XCorr (by Search Engine): Sequest HT
[K].LGFSPTFMGTLR.[LF]		1	6	1	U6L184	0	1326.69	High	3.51
[R].GPLFVLGNSFIR.[K]		1	7	1	Q08772	0	1319.75	High	3.17
[R].DNIQGITKPAIR.[R]		1	1	2	U6KWE1	0	1325.75	High	2.99
[R].GPPGGPPKGTGGYLEGNGEEGGPPPEAAAAAAAAANAGK.[E]		1	1	1	U6LTZ6	1	3413.64	High	2.97
[R].AAVDTGSSLITGPSSVINPLIK.[A]		1	4	1	Q08772	0	2140.19	High	2.91
[R].KISKEVEILK.[K]		1	1	2	U6KHR4	2	1186.74	High	2.89
[K].EGTEAVLQAAR.[H]		1	2	1	U6KUY7	0	1144.6	High	2.68
[R].LVLEALMEGAK.[V]		1	1	2	Q24773	0	1173.65	High	2.66
[R].DYVVEELDAR.[G]		1	5	1	Q08772	0	1208.58	High	2.63
[K].DAGTIAGLNVLR.[I]		1	7	1	H9B9F2	0	1199.67	High	2.55
[R].YRPGTVALR.[E]		1	5	1	U6M4D8	0	1032.59	High	2.51
[R].EIAQDFKTDLR.[F]		1	4	1	U6M4D8	1	1335.69	High	2.46
[R].HLQLAIR.[G]		1	5	1	U6GSQ4	0	850.526	High	2.43
[R].QAVDVSPLR.[R]		1	2	1	U6GHI7	0	984.547	High	2.42
[R].FGSSVSLLR.[L]		1	2	1	U6KVJ4	0	965.541	High	2.34
[R].TTPSYVAFTDTER.[L]		1	6	1	H9B9F2	0	1487.7	High	2.31
[KR].AGLQFPVGR.[IV]		1	7	1	U6GSQ4	0	944.531	High	2.29
[K].IGGIGTVPVGR.[V]		1	6	1	U6GWZ2	0	1025.61	High	2.28
[K].NNAGLTALQLVEK.[A]		1	1	1	U6LK54	0	1370.76	High	2.27
[K].LGFSPTFMGTLR.[L]		1	1	1	U6L184	0	1326.69	High	3.51
[R].GPLFVLGNSFIR.[K]		1	2	2	Q9GN67	0	1319.75	High	3.17
[R].DNIQGITKPAIR.[R]		1	1	4	U6KWE1	0	1325.75	High	2.99
[R].AAAAPAAAAPAATAAAAAPAAAAPAAAPVAAVPDEAR.[A]		1	1	2	U6KXI7	0	3076.62	High	2.94
[R].AAVDTGSSLITGPSSVINPLIK.[A]		1	1	1	Q9GN67	0	2140.19	High	2.91
[R].KISKEVEILK.[K]		1	1	3	U6KHR4	2	1186.74	High	2.89
[K].EGTEAVLQAAR.[H]		1	1	1	U6KUY7	0	1144.6	High	2.68
[R].DYVVEELDAR.[G]		1	2	1	Q9GN67	0	1208.58	High	2.63
[R].YRPGTVALR.[E]		1	1	2	Q8T7J7	0	1032.59	High	2.6
[K].DAGTIAGLNVLR.[I]		1	2	1	H9B9F2	0	1199.67	High	2.55
[R].EIAQDFKTDLR.[F]		1	1	1	Q8T7J7	1	1335.69	High	2.46
[R].HLQLAIR.[G]		1	1	3	U6KL36	0	850.526	High	2.43
[R].ERACAQLVAAACFCLTLIQSSSFFFGGWTLK.[A]	3xCarbamidomethyl [C4; C12; C14]	1	1	1	U6KHZ5	1	3539.73	High	2.42
[R].FARIMARVTSHAR.[A]		1	1	1	U6L7F7	2	1515.83	High	2.38
[R].FGSSVSLLR.[L]		1	1	1	U6KVJ4	0	965.541	High	2.34
[R].TTPSYVAFTDTER.[L]		1	2	1	H9B9F2	0	1487.7	High	2.31
[RK].AGLQFPVGR.[VI]		1	2	1	U6KL36	0	944.531	High	2.29
[K].IGGIGTVPVGR.[V]		1	2	1	H9BA74	0	1025.61	High	2.28
[K].LGFSPTFMGTLR.[L]	1xOxidation [M8]	1	1	1	U6L184	0	1342.68	High	2.14
[R].WYTQAGTPR.[L]		1	2	1	V5T9T8	0	1079.53	High	2.14
[R].LVNFSLEPR.[D]		1	2	1	Q9GN67	0	1074.59	High	2.08
[R].IINEPTAAAIAYGLDK.[K]		1	2	1	XP_002365977.1	0	1659.9	High	2.65
[K].AEAERRAAEAR.[E]		1	1	1	XP_002366080.1	2	1229.63	High	1.97
[R].DNIQGITKPAIR.[R]		1	1	4	XP_001347737.1	0	1325.75	High	2.99
[R].YRPGTVALR.[E]		1	2	2	XP_966093.1	0	1032.59	High	2.6
[K].KLNNVIELLK.[K]		1	1	1	XP_001348383.2	1	1183.74	High	2.35
[K].TSIEILTMKNDNILISITNMILNDVLAYCIFNEK.[N]	1xCarbamidomethyl [C29]	1	1	1	XP_001351285.1	1	3957.04	High	1.57
[K].ENTMSDNNNLHKDYLINDLEVMYNKLNK.[K]	2xOxidation [M4; M22]	1	1	1	XP_001350593.1	2	3414.59	High	1.46
[R].KVTNHLIKNLCMNCSENMIAFMDNMDSLYFINLNNNIINK.[G]	2xCarbamidomethyl [C11; C14]; 3xOxidation [M18; M22; M25]	1	1	1	XP_002808935.1	2	4852.27	High	1.42
[K].KESQDDNLICSNMYKPLDALQNFYSYLK.[K]	1xCarbamidomethyl [C10]; 1xOxidation [M13]	1	1	1	XP_001351191.1	1	3413.6	High	1.32

## Sheet: Vesicle-free protein ID
Accession	Description	Coverage [%]	# Peptides	# PSMs	# Unique Peptides	# AAs	MW [kDa]	calc. pI	Score Sequest HT: Sequest HT	Gene Symbol	Abundance: F4: Sample	# Protein Groups
H9B9F2	Uncharacterized protein OS=Eimeria tenella OX=5802 PE=2 SV=1	3	2	2	2	732	80.3	8	5.76		25090737	1
U6GFY4	Actin, putative OS=Eimeria acervulina OX=5801 GN=EAH_00000650 PE=3 SV=1	5	1	1	1	376	42	5.11	3.38	EAH_00000650	24653700	1
Q5QIZ1	Heat shock protein 90 (Fragment) OS=Eimeria acervulina OX=5801 GN=Hsp90 PE=3 SV=1	7	1	1	1	165	18.2	4.88	3.15		8625727	1
U6GWZ2	Elongation factor 1-alpha OS=Eimeria acervulina OX=5801 GN=EAH_00032440 PE=3 SV=1	2	1	1	1	450	49.3	9.11	2.89	EAH_00032440	10831366	1
U6KHZ5	Uncharacterized protein OS=Eimeria tenella OX=5802 GN=ETH_00012550 PE=4 SV=1	7	1	1	1	451	47.9	9.64	2.86	ETH_00012550	82952144	1
U6KHR4	Uncharacterized protein OS=Eimeria tenella OX=5802 GN=ETH_00030825 PE=4 SV=1	2	1	1	1	449	47.5	6.54	2.56	ETH_00030825	17265954	1
H9B9F2	Uncharacterized protein OS=Eimeria tenella OX=5802 PE=2 SV=1	6	3	3	3	732	80.3	8	9.35		34541742	1
H9BA70	Actin, putative OS=Eimeria tenella OX=5802 GN=ETH_00009555 PE=2 SV=1	8	2	2	2	376	42	5.11	5.69	ETH_00009555	3.28561e+07	1
U6KHR4	Uncharacterized protein OS=Eimeria tenella OX=5802 GN=ETH_00030825 PE=4 SV=1	2	1	2	1	449	47.5	6.54	4.86	ETH_00030825	76362230	1
O44001	Heat shock protein 90 OS=Eimeria tenella OX=5802 GN=HSP90 PE=2 SV=1	2	1	1	1	713	82.4	5.14	3.15		8625727	1
H9BA74	Elongation factor 1-alpha OS=Eimeria tenella OX=5802 GN=ETH_00010290 PE=2 SV=1	2	1	1	1	450	49.1	9.14	2.89	ETH_00010290	10831366	1
U6KHZ5	Uncharacterized protein OS=Eimeria tenella OX=5802 GN=ETH_00012550 PE=4 SV=1	7	1	3	1	451	47.9	9.64	2.86	ETH_00012550	82952144	1
U6KZN0	Eukaryotic translation initiation factor 4a, putative OS=Eimeria tenella OX=5802 GN=ETH_00028310 PE=3 SV=1	2	1	1	1	406	45.8	5.85	2.3	ETH_00028310	2.17721e+06	1
U6KU12	Alpha-glucan water dikinase 1, putative OS=Eimeria tenella OX=5802 GN=ETH_00029170 PE=4 SV=1	1	1	1	1	1651	185.1	6.15	0	ETH_00029170	10778215	1
U6KV83	Plectin, putative OS=Eimeria tenella OX=5802 GN=ETH_00021005 PE=4 SV=1	1	1	1	1	1756	199.1	5.05	0	ETH_00021005	9765068	1
U6KRJ1	Protein kinase, putative OS=Eimeria tenella OX=5802 GN=ETH_00017160 PE=4 SV=1	3	1	1	1	851	92.7	8.62	0	ETH_00017160	193639808	1
U6KMN8	GrpE protein homolog OS=Eimeria tenella OX=5802 GN=ETH_00017670 PE=3 SV=1	11	1	1	1	284	29.5	8.69	0	ETH_00017670	143053648	1
U6KUQ8	Uncharacterized protein OS=Eimeria tenella OX=5802 GN=ETH_00035670 PE=4 SV=1	8	1	1	1	484	51.5	4.98	0	ETH_00035670	193968624	1
U6L745	Uncharacterized protein OS=Eimeria tenella OX=5802 GN=ETH_00028185 PE=4 SV=1	4	1	1	1	721	76	5.86	0	ETH_00028185	83924280	1
U6KYB0	Uncharacterized protein OS=Eimeria tenella OX=5802 GN=ETH_00013690 PE=4 SV=1	4	1	1	1	539	59.1	6.6	0	ETH_00013690	85115320	1
U6KG60	Adenylate cyclase, putative OS=Eimeria tenella OX=5802 GN=ETH_00005090 PE=4 SV=1	3	2	2	2	1801	200.1	6.64	0	ETH_00005090	81381604	1
U6L2V9	Uncharacterized protein OS=Eimeria tenella OX=5802 GN=ETH_00004140 PE=4 SV=1	1	1	1	1	2162	238.1	4.97	0	ETH_00004140		1
XP_002365977.1	heat shock protein HSP70 [Toxoplasma gondii ME49]	2	1	1	1	674	72.8	5.2	3.59	TGME49_073760; HSP70	9451005	1
XP_018638522.1	Vps54 family protein [Toxoplasma gondii ME49]	2	1	1	1	2020	217	5.29	3.27	TGME49_095330; TGME49_295330	7171195	1
XP_018637555.1	Tubulin-tyrosine ligase family protein [Toxoplasma gondii ME49]	1	1	2	1	2376	259.9	8.12	3.11	TGME49_044500; TGME49_244500	82952144	1
XP_018635951.1	DnaJ domain-containing protein [Toxoplasma gondii ME49]	1	1	1	1	3043	320.1	8.38	0	TGME49_024670; TGME49_224670	73258264	1
XP_002365991.2	hypothetical protein TGME49_273905 [Toxoplasma gondii ME49]	6	1	1	1	518	57.4	8.37	0	TGME49_073900; TGME49_273905	120176320	1
XP_001348383.2	conserved Plasmodium protein, unknown function [Plasmodium falciparum 3D7]	1	1	4	1	684	82.9	7.46	11.35	PF14_0209	178907120	1
XP_024329068.1	heat shock protein 70 [Plasmodium falciparum 3D7]	4	2	2	2	679	75	5.77	6.41		20404549	1
XP_001348998.1	heat shock protein 90 [Plasmodium falciparum 3D7]	2	1	1	1	745	86.1	5.01	3.15	PF07_0029	8625727	1
XP_001350281.1	elongation factor 1-alpha [Plasmodium falciparum 3D7]	2	1	1	1	443	48.9	9.06	2.89	PF13_0305; PF13_0304	10831366	1
XP_001352050.1	heat shock protein 70 [Plasmodium falciparum 3D7]	2	1	1	1	652	72.3	5.31	2.79	PFI0875w	14137193	1
XP_001350725.1	uncharacterized protein PF3D7_1233100 [Plasmodium falciparum 3D7]	16	1	1	1	135	15.9	9.41	0	PFL1595w	64095100	1
XP_001351396.1	conserved Plasmodium protein, unknown function [Plasmodium falciparum 3D7]	3	1	1	1	622	73.2	8.68	0	PFD0403w		1
XP_001348805.1	early gametocyte enriched phosphoprotein EGXP [Plasmodium falciparum 3D7]	1	1	1	1	3078	355.7	6.29	0	PF14_0631	30494882	1
XP_001349012.1	conserved protein, unknown function [Plasmodium falciparum 3D7]	1	1	1	1	2310	273.9	9.33	0	MAL7P1.29	74173672	1
XP_001351766.1	conserved protein, unknown function [Plasmodium falciparum 3D7]	2	1	1	1	2054	243.9	5.4	0	PFE1045c	27827008	1
XP_001349493.1	AP2 domain transcription factor, putative [Plasmodium falciparum 3D7]	1	1	2	1	2577	299.1	8.32	0	ApiAP2	80825144	1
XP_001348818.2	conserved Plasmodium protein, unknown function [Plasmodium falciparum 3D7]	1	1	1	1	2104	236.8	8.82	0		127626104	1
XP_001348704.1	ferlin, putative [Plasmodium falciparum 3D7]	1	1	1	1	1904	224.6	8	0	PF14_0530	22657762	1
XP_001348060.2	conserved Plasmodium protein, unknown function [Plasmodium falciparum 3D7]	2	1	1	1	762	91.7	8.56	0	PF11_0390		1
XP_001350401.1	conserved Plasmodium protein, unknown function [Plasmodium falciparum 3D7]	6	1	1	1	521	62.4	9.17	0	PF13_0360		1

## Sheet: Vesicle-free peptide sequence
Annotated Sequence	Modifications	# Protein Groups	# Proteins	# PSMs	Master Protein Accessions	# Missed Cleavages	Theo. MH+ [Da]	Confidence (by Search Engine): Sequest HT	XCorr (by Search Engine): Sequest HT
[R].VAPEEHPVLLTEAPLNPK.[A]		1	6	1	U6GFY4	0	1954.06	High	3.38
[R].ELISNASDALDK.[I]		1	14	1	Q5QIZ1	0	1275.64	High	3.15
[K].DAGTIAGLNVLR.[I]		1	7	1	H9B9F2	0	1199.67	High	2.94
[K].IGGIGTVPVGR.[V]		1	6	1	U6GWZ2	0	1025.61	High	2.89
[R].ERACAQLVAAACFCLTLIQSSSFFFGGWTLK.[A]	3xCarbamidomethyl [C4; C12; C14]	1	1	1	U6KHZ5	1	3539.73	High	2.86
[R].TTPSYVAFTDTER.[L]		1	6	1	H9B9F2	0	1487.7	High	2.82
[R].KISKEVEILK.[K]		1	1	1	U6KHR4	2	1186.74	High	2.56
[R].IINEPTAAAIAYGLDK.[K]		1	4	1	H9B9F2	0	1659.9	High	3.59
[R].VAPEEHPVLLTEAPLNPK.[A]		1	1	1	H9BA70	0	1954.06	High	3.38
[R].ELISNASDALDK.[I]		1	2	1	O44001	0	1275.64	High	3.15
[K].DAGTIAGLNVLR.[I]		1	2	1	H9B9F2	0	1199.67	High	2.94
[K].IGGIGTVPVGR.[V]		1	2	1	H9BA74	0	1025.61	High	2.89
[R].ERACAQLVAAACFCLTLIQSSSFFFGGWTLK.[A]	3xCarbamidomethyl [C4; C12; C14]	1	1	3	U6KHZ5	1	3539.73	High	2.86
[R].TTPSYVAFTDTER.[L]		1	2	1	H9B9F2	0	1487.7	High	2.82
[R].KISKEVEILK.[K]		1	1	2	U6KHR4	2	1186.74	High	2.56
[R].VLCGAVEAIPQEWQAAWPAEGLR.[A]	1xCarbamidomethyl [C3]	1	1	1	U6KYB0	0	2551.28	High	2.4
[K].TTAQSTVTTAAGNPTKAADGTAAVSEK.[S]		1	1	1	U6KG60	1	2549.27	High	2.4
[R].SPLYHGEAGYSHVKAVEAYSSMR.[H]	1xOxidation [M22]	1	1	1	U6KRJ1	1	2555.2	High	2.38
[K].IWHHTFYNELR.[V]		1	1	1	H9BA70	0	1515.75	High	2.31
[R].VLITTDLLAR.[G]		1	2	1	U6KZN0	0	1114.68	High	2.3
[R].ARHSSVLEDTPFPGLGPGHER.[R]		1	1	1	U6KG60	1	2259.13	High	2.15
[K].KEEPLQQPQPCSSQGKVAASPER.[E]	1xCarbamidomethyl [C11]	1	1	1	U6L2V9	2	2551.26	High	2.13
[R].VAAEAAKKVAEGQAAK.[A]		1	1	1	U6KV83	2	1541.86	High	2.1
[K].AASLPAWQLISVVER.[V]		1	1	1	U6KU12	0	1639.92	High	2.04
[R].FGVQQYDPIGQKFDPSLHEALFEMDGPSDKK.[G]	1xOxidation [M24]	1	1	1	U6KMN8	2	3539.68	High	2
[K].APETPAVAPGGPQGGPPVSAADGGGPFGGPCGAPERR.[E]	1xCarbamidomethyl [C31]	1	1	1	U6KUQ8	1	3395.62	High	1.98
[R].WADEEGKELLEVFTFVSDEPKSSEEMLPR.[A]	1xOxidation [M26]	1	1	1	U6L745	2	3413.61	High	1.96
[R].IINEPTAAAIAYGLDK.[K]		1	2	1	XP_002365977.1	0	1659.9	High	3.59
[R].LSAASSHQQFASTSATLSPAPGLLSGSFDGGAARENPAVAAPEGMQR.[C]		1	1	1	XP_018638522.1	1	4598.23	High	3.27
[R].GYEHRYSSRSTTTETVAEVPVGQVTGEAPDCR.[L]	1xCarbamidomethyl [C31]	1	1	2	XP_018637555.1	2	3539.65	High	3.11
[R].ECAVMLEQLFQGASASAGAQTAGSDAEGVSANSAK.[R]	1xCarbamidomethyl [C2]	1	1	1	XP_018635951.1	0	3413.56	High	2.55
[K].VLAEQLAVIDGFNQGNSSIRPRDLLAALAVMER.[L]		1	1	1	XP_002365991.2	1	3566.91	High	2.49
[R].IINEPTAAAIAYGLDK.[K]		1	1	1	XP_024329068.1	0	1659.9	High	3.59
[R].ELISNASDALDK.[I]		1	1	1	XP_001348998.1	0	1275.64	High	3.15
[K].KLNNVIELLK.[K]		1	1	4	XP_001348383.2	1	1183.74	High	3.09
[K].IGGIGTVPVGR.[V]		1	1	1	XP_001350281.1	0	1025.61	High	2.89
[R].TTPSYVAFTDTER.[L]		1	2	1	XP_024329068.1	0	1487.7	High	2.82
[K].DAGTIAGLNIVR.[I]		1	1	1	XP_001352050.1	0	1199.67	High	2.79
[R].FIYHFYSVRLLGVSPSDLYMK.[T]	1xOxidation [M20]	1	1	1	XP_001348805.1	1	2551.31	High	2.3
[K].ELIDGEDKLNDILNMNLTESEK.[A]	1xOxidation [M15]	1	1	1	XP_001350725.1	1	2549.23	High	2.07
[K].VDFINSGNNDYKNKLDIINNK.[M]		1	1	2	XP_001349493.1	2	2438.23	High	2.06
[R].GVNYLFDSNQLDYYSISMENNKKIPNK.[K]	1xOxidation [M18]	1	1	1	XP_001349012.1	2	3210.54	High	2
[K].RNYTKMLQDLENTNTNANTNTNTNTNTNTNK.[K]		1	1	1	XP_001350401.1	2	3558.65	High	2
[R].KGSNESNNINNNNNNNNNKGMNLDLFLYITK.[Q]		1	1	1	XP_001348818.2	2	3525.68	High	2
[K].GSKYTKAMYANNLWQHNGNDK.[R]		1	1	1	XP_001348704.1	2	2440.15	High	1.99
[R].NLNNIWGNTSYGILKNEDGQEYISNKQESTNK.[N]		1	1	1	XP_001351766.1	2	3671.76	High	1.98
[K].NIAHNKSIRDNVINIINK.[H]		1	1	1	XP_001348060.2	2	2076.17	High	1.95
[K].KEEQINEYINEIENYK.[I]		1	1	1	XP_001351396.1	1	2055.99	High	1.87
